# Supplementary material for: Genetic variations affecting ACE2 protein stability in minority populations
Source: Front Med (Lausanne). 2022 Oct 31;9:1002187. doi: 10.3389/fmed.2022.1002187 (PMC9659633; doi:10.3389/fmed.2022.1002187)
Supplement: Supplementary Table 1 — Summary of ACE2 genetic variants with their gnomAD allele counts and ΔΔG values (kcal/mol). [file Table_1.XLSX]

## Sheet: Sheet1
Genetic Variant					gnomAD allele count			ΔΔG - FoldX
dbSNP ID	aaref	Pos	aaalt	Mutation	All population	African American (AFR)	Latino/Admixed American (AMR)	ACE2 - SARS-CoV-2-S	ACE2 - SARS-CoV-1-S)
rs768110251	M	1	I	M1I	1	0	0	NA	NA
rs1180242786	S	3	N	S3N	1	0	0	NA	NA
rs201035388	L	8	F	L8F	13	2	1	NA	NA
rs746202722	L	9	P	L9P	1	0	0	NA	NA
rs73635825	S	19	P	S19P	46	45	0	0.973	0.35
rs1244687367	I	21	T	I21T	1	0	1	0.83	1.606
rs778030746	I	21	V	I21V	2	0	0	0.522	0.708
rs756231991	E	23	K	E23K	1	0	0	0.951	0.273
rs1299103394	K	26	E	K26E	1	0	0	0.573	1.048
rs4646116	K	26	R	K26R	728	13	90	0.461	0.418
rs781255386	T	27	A	T27A	2	0	2	0.269	0.392
rs1348114695	E	35	K	E35K	3	0	0	0.003	-0.621
rs146676783	E	37	K	E37K	6	1	0	0.943	2.857
rs924799658	F	40	L	F40L	3	0	3	0.104	-0.354
rs1447927937	S	43	R	S43R	1	0	0	-1.678	-1.678
rs1192192618	Y	50	F	Y50F	1	0	0	-0.388	-0.388
rs760159085	N	51	D	N51D	1	0	0	1.741	2.286
rs1569243690	N	51	S	N51S	1	0	0	0.632	1.297
rs775273812	T	55	A	T55A	1	0	0	1.094	0.282
rs771621249	N	58	K	N58K	2	0	0	-1.071	-1.045
rs1222417695	N	58	H	N58H	2	0	0	0.705	-0.297
rs759162332	Q	60	R	Q60R	2	0	0	-0.272	-0.218
rs1325542104	M	62	V	M62V	1	0	0	2.762	1.653
rs1199100713	N	64	K	N64K	1	1	0	-0.68	-0.865
rs755691167	K	68	E	K68E	2	0	0	0.838	0.718
rs1256007252	F	72	V	F72V	1	0	0	3.123	4.341
rs766996587	M	82	I	M82I	2	2	0	1.57	1.136
rs759134032	P	84	T	P84T	1	0	0	-0.041	2.342
rs746808776	Q	86	R	Q86R	2	0	0	-1.032	0.394
rs763395248	T	92	I	T92I	2	0	0	1.804	-0.795
rs1395878099	Q	102	P	Q102P	2	0	0	-0.983	4.152
rs143158922	N	103	H	N103H	3	3	0	-0.099	0.007
rs139773121	V	107	A	V107A	2	2	0	0.454	0.744
rs201900069	R	115	Q	R115Q	31	0	0	-0.53	-0.379
rs1340886951	L	116	X	L116X	1	0	0	NA	NA
rs751227277	S	128	T	S128T	1	0	0	0.566	0.151
rs766124365	P	138	A	P138A	1	0	0	0.68	0.891
rs1391451327	C	141	Y	C141Y	1	1	0	3.86	2.01
rs1435872603	N	154	K	N154K	2	0	2	-0.069	0.165
rs746034076	N	159	S	N159S	3	0	1	-0.471	-0.582
rs777568369	W	163	R	W163R	1	0	0	1.734	1.357
rs1316799731	A	164	S	A164S	1	1	0	1.188	2.136
rs769593006	E	166	Q	E166Q	1	0	0	1.837	1.57
rs748076875	E	171	V	E171V	1	0	0	-0.455	-0.04
rs754511501	G	173	S	G173S	4	0	0	1.631	3.881
rs779651019	P	178	L	P178L	1	0	0	1.785	1.757
rs758142853	V	184	A	V184A	8	0	0	1.652	1.723
rs750052167	L	186	S	L186S	1	0	1	3.35	2.995
rs976723413	M	190	T	M190T	1	0	0	4.588	2.693
rs765733397	A	191	P	A191P	1	0	0	6.301	7.114
rs762219565	A	193	E	A193E	3	0	3	0.292	0.777
rs764661406	H	195	Y	H195Y	1	0	0	0.972	0.111
rs764661406	H	195	N	H195N	1	0	0	0.462	-0.435
rs1345857521	D	198	N	D198N	1	0	0	1.832	-0.396
rs750145841	Y	199	C	Y199C	3	0	1	5.195	4.351
rs779790336	R	204	T	R204T	1	0	0	1.157	2.079
rs142443432	D	206	G	D206G	53	2	1	0.17	0.253
rs754237613	Y	207	C	Y207C	1	0	0	6.041	4.598
rs1327824339	V	209	I	V209I	1	0	0	-0.543	-0.21
rs148771870	G	211	R	G211R	242	3	6	1.041	2.801
rs761269389	D	216	Y	D216Y	1	0	0	-0.132	0.252
rs753164828	D	216	E	D216E	2	0	0	-0.202	-0.835
rs759590772	R	219	H	R219H	18	0	0	2.123	1.845
rs372272603	R	219	C	R219C	59	1	0	1.928	2.504
rs774621083	G	220	S	G220S	3	1	1	-0.348	-0.583
rs1204132218	T	229	I	T229I	1	0	0	3.322	2.679
rs1448326240	H	239	Q	H239Q	1	0	0	1.475	2.299
rs35164803	S	240	N	S240N	4344	61	1087	NA	NA
rs1360329820	A	242	V	A242V	3	0	0	1.475	2.299
rs775542703	A	246	S	A246S	1	1	0	0.328	0.56
rs771769548	Y	252	C	Y252C	2	0	0	3.233	3.406
rs745514718	S	257	N	S257N	4	0	0	-0.039	0.016
rs1161338919	I	259	T	I259T	1	1	0	1.097	0.891
rs200745906	P	263	S	P263S	10	0	0	4.662	3.286
rs766319182	M	270	V	M270V	5	0	0	1.264	1.597
rs1451564530	S	280	Y	S280Y	1	0	0	-0.305	0.01
rs763264372	Q	287	R	Q287R	1	0	0	-0.037	0.274
rs1165212018	Q	287	K	Q287K	1	0	1	-0.109	-0.468
rs763994205	N	290	H	N290H	2	0	0	0.573	0.13
rs756358940	I	291	K	I291K	3	0	0	2.229	0.709
rs1248745003	D	292	N	D292N	2	0	0	0.905	0.36
rs776226831	D	295	G	D295G	8	0	0	1.102	0.523
rs772143709	M	297	L	M297L	1	1	0	1.373	0.573
rs745744395	M	297	I	M297I	1	0	0	2.474	2.979
rs773936807	Q	300	R	Q300R	2	0	0	-1.023	-0.221
rs749750821	D	303	N	D303N	2	0	0	3.468	-0.295
rs766518362	F	308	L	F308L	1	0	0	1.648	1.167
rs780574871	E	312	K	E312K	2	2	0	0.276	0.299
rs759579097	G	326	E	G326E	1	1	0	-0.195	-0.732
rs143936283	E	329	G	E329G	5	0	0	0.573	0.822
rs185525294	M	332	L	M332L	3	3	0	0.796	-0.009
rs762357444	G	337	R	G337R	1	0	0	3.391	2.346
rs916715573	N	338	S	N338S	3	0	2	0.186	0.291
rs772710779	V	339	G	V339G	1	0	0	0.131	-0.045
rs138390800	K	341	R	K341R	59	52	5	-0.079	0.305
rs1410274315	P	346	S	P346S	1	0	0	3.022	3.072
rs370610075	G	352	V	G352V	1	0	0	4.57	6.235
rs961360700	D	355	N	D355N	2	0	0	3.494	3.066
rs1205410066	M	360	L	M360L	1	0	0	0.591	0.904
rs758568640	M	366	T	M366T	2	0	0	2.943	3.387
rs1228750646	D	368	N	D368N	1	0	1	1.351	0.226
rs1309363592	H	374	R	H374R	1	0	1	3.056	3.397
rs1395782023	E	375	D	E375D	3	0	3	0.42	0.016
rs767462182	G	377	E	G377E	1	0	0	11.772	12.992
rs142984500	H	378	R	H378R	15	0	0	7.026	3.433
rs751572714	Q	388	L	Q388L	4	0	4	2.833	3.189
rs762890235	P	389	H	P389H	7	0	5	2.833	3.189
rs1365935088	N	397	D	N397D	2	0	0	0.298	2.071
rs772619843	E	398	K	E398K	1	0	0	1.455	0.675
rs1418150776	G	405	E	G405E	1	0	0	11.146	17.549
rs1209307377	K	419	T	K419T	1	0	0	2.795	1.817
rs1352508510	I	421	T	I421T	1	0	0	1.163	3.778
rs1238146879	P	426	A	P426A	1	0	0	1.229	1.149
rs1316056737	D	427	Y	D427Y	2	2	0	-0.268	-0.481
rs764772589	T	445	M	T445M	1	0	0	-0.225	-0.791
rs776328956	V	447	F	V447F	10	0	0	0.127	2.225
rs763655186	G	448	E	G448E	1	0	0	17.293	35.8
rs760321012	L	450	V	L450V	1	0	0	1.597	2.417
rs775744448	M	455	I	M455I	1	0	0	4.825	6.334
rs1476137643	W	461	R	W461R	1	0	1	4.196	4.264
rs772445388	V	463	I	V463I	1	0	0	0.857	3.024
rs774978137	G	466	W	G466W	1	0	0	4.605	3.168
rs1270795706	E	467	K	E467K	4	0	1	-0.47	-0.54
rs191860450	I	468	V	I468V	154	0	0	1.345	1.175
rs748359955	R	482	Q	R482Q	2	0	0	1.537	1.688
rs779752560	E	483	D	E483D	7	0	7	-0.753	0.733
rs200973492	V	488	A	V488A	1	1	0	2.553	1.984
rs750415079	V	491	M	V491M	1	0	0	-0.645	-0.313
rs765152220	D	494	V	D494V	8	0	0	3.727	2.18
rs140473595	A	501	T	A501T	2	0	0	1.371	1.148
rs760281053	F	504	I	F504I	2	0	0	0.771	0.867
rs775181355	V	506	A	V506A	1	0	0	2.177	1.372
rs779199005	Y	510	H	Y510H	1	0	1	1.03	0.026
rs1158307424	R	518	T	R518T	1	0	0	0.71	1.149
rs1445263977	T	519	I	T519I	1	0	0	-0.287	0.246
rs759200680	Y	521	H	Y521H	1	0	0	2.876	4.062
rs763593286	A	532	T	A532T	10	0	0	1.576	0.14
rs773746588	K	534	R	K534R	1	0	0	0.69	0.288
rs1315545082	P	538	L	P538L	1	0	0	1.163	0.08
rs889263894	K	541	I	K541I	1	1	0	0.609	0.522
rs769821600	I	544	N	I544N	1	0	0	2.153	3.113
rs756905974	N	546	S	N546S	1	0	0	0.241	0.068
rs761944150	N	546	D	N546D	6	5	0	0.524	0.331
rs373025684	S	547	F	S547F	1	0	0	3.176	3.129
rs373025684	S	547	C	S547C	41	0	4	1.424	1.76
rs899455705	K	553	T	K553T	1	1	0	1.103	1.465
rs1016777825	R	559	S	R559S	1	0	1	0.559	1.575
rs375352455	S	563	L	S563L	1	0	0	4.726	-1.214
rs750955307	P	565	S	P565S	1	0	0	1.901	1.155
rs1212751713	T	567	A	T567A	1	0	0	1.142	0.777
rs1303528080	V	573	A	V573A	2	0	0	2.778	3.448
rs1406604641	V	574	I	V574I	1	0	0	0.748	-0.163
rs1367658189	G	575	R	G575R	1	0	0	3.212	3.218
rs372924787	R	582	S	R582S	1	1	0	1.051	1.956
rs150172355	R	582	K	R582K	3	0	0	0.322	0.763
rs1173089368	L	585	P	L585P	1	0	0	4.203	3.413
rs768685219	N	586	Y	N586Y	1	0	0	-0.884	0.35
rs760929786	F	588	S	F588S	1	0	1	5.702	4.553
rs1481648983	E	589	G	E589G	1	0	0	1.224	0.747
rs140857723	T	593	N	T593N	2	2	0	0.256	0.21
rs148036434	L	595	V	L595V	3	0	0	3.724	3.494
rs145437639	D	597	E	D597E	14	12	0	-0.522	-0.629
rs1201908212	T	608	I	T608I	1	0	0	-0.278	-0.204
rs747988885	D	609	N	D609N	3	2	0	0.395	0.114
rs201715513	A	614	S	A614S	33	0	0	-0.801	0.347
rs773083611	D	615	G	D615G	5	0	5	NA	NA
rs748163894	A	627	V	A627V	2	0	0	NA	NA
rs776696484	G	629	V	G629V	1	0	0	NA	NA
rs140312271	D	630	H	D630H	3	0	0	NA	NA
rs1238269881	Y	633	C	Y633C	1	0	0	NA	NA
rs183135788	N	638	S	N638S	45	0	0	NA	NA
rs1334127098	R	652	K	R652K	1	0	0	NA	NA
rs199951323	L	656	X	L656X	1	0	0	NA	NA
rs1295899858	V	658	I	V658I	1	0	0	NA	NA
rs761507256	N	660	S	N660S	1	0	0	NA	NA
rs1192635576	E	667	V	E667V	1	0	0	NA	NA
rs200180615	E	668	K	E668K	4	0	0	NA	NA
rs753705431	R	671	Q	R671Q	2	0	0	NA	NA
rs1449878623	V	672	A	V672A	1	0	0	NA	NA
rs763939235	V	672	L	V672L	2	1	0	NA	NA
rs1027571965	A	673	V	A673V	1	0	0	NA	NA
rs1027571965	A	673	G	A673G	1	0	0	NA	NA
rs760732432	P	677	L	P677L	1	0	0	NA	NA
rs1346564574	F	681	V	F681V	1	0	0	NA	NA
rs1284743203	P	688	R	P688R	1	0	0	NA	NA
rs777410473	K	689	E	K689E	3	0	0	NA	NA
rs1569235723	N	690	S	N690S	1	0	0	NA	NA
rs149039346	S	692	P	S692P	69	65	1	NA	NA
rs781544129	D	693	G	D693G	1	0	0	NA	NA
rs755445931	P	696	T	P696T	2	0	0	NA	NA
rs751603885	R	697	G	R697G	46	0	0	NA	NA
rs780128908	A	703	S	A703S	3	0	0	NA	NA
rs372986872	M	706	I	M706I	1	0	0	NA	NA
rs776995986	R	708	W	R708W	1	0	0	NA	NA
rs769062069	R	708	Q	R708Q	1	0	0	NA	NA
rs1052746182	S	709	R	S709R	1	0	0	NA	NA
rs901495523	R	710	C	R710C	3	0	0	NA	NA
rs370187012	R	710	H	R710H	6	0	0	NA	NA
rs144869363	R	716	C	R716C	1	0	0	NA	NA
rs200540199	R	716	H	R716H	12	0	2	NA	NA
rs1350774050	D	719	E	D719E	1	0	1	NA	NA
rs746153383	N	720	S	N720S	1	1	0	NA	NA
rs41303171	N	720	D	N720D	2732	39	64	NA	NA
rs757492005	G	726	E	G726E	1	0	0	NA	NA
rs139980377	G	726	R	G726R	2	2	0	NA	NA
rs375923132	P	729	L	P729L	1	0	0	NA	NA
rs1421749672	T	730	K	T730K	1	0	0	NA	NA
rs147311723	L	731	F	L731F	208	191	13	NA	NA
rs751484521	P	734	L	P734L	2	0	0	NA	NA
rs1445361759	N	735	K	N735K	1	0	0	NA	NA
rs1416534293	P	737	A	P737A	1	0	0	NA	NA
rs372923812	I	741	V	I741V	18	0	5	NA	NA
rs772641644	V	745	I	V745I	1	0	0	NA	NA
rs761405491	G	751	E	G751E	2	0	0	NA	NA
rs776886768	I	753	M	I753M	1	0	0	NA	NA
rs769030917	I	761	V	I761V	1	0	0	NA	NA
rs747516757	D	767	H	D767H	2	0	2	NA	NA
rs140016715	R	768	W	R768W	2	1	0	NA	NA
rs772347875	K	769	E	K769E	1	0	1	NA	NA
rs764682532	N	772	S	N772S	11	0	11	NA	NA
rs761408882	A	774	P	A774P	1	0	0	NA	NA
rs761408882	A	774	T	A774T	1	0	0	NA	NA
rs1307986087	A	774	G	A774G	1	0	0	NA	NA
rs902013280	Y	781	H	Y781H	2	0	0	NA	NA
rs147487891	A	782	V	A782V	11	0	2	NA	NA
rs373153165	D	785	N	D785N	7	1	3	NA	NA
rs1457512583	P	793	L	P793L	1	0	1	NA	NA
rs1355591379	Q	796	R	Q796R	2	0	0	NA	NA
rs1464340051	V	801	G	V801G	1	0	0	NA	NA
rs771107251	S	804	F	S804F	1	1	0	NA	NA
rs749525058	F	805	I	F805I	4	0	0	NA	NA
